# Supplementary material for: Analysis of NHEJ-Based DNA Repair after CRISPR-Mediated DNA Cleavage
Source: Int J Mol Sci. 2021 Jun 15;22(12):6397. doi: 10.3390/ijms22126397 (PMC8232687; doi:10.3390/ijms22126397)
Supplement: Supplementary file 1 [file ijms-22-06397-s001.zip]

Archive with 1 entries (1 files):
- ijms-1253002-supplementary.pdf
